# Supplementary material for: Water vapour sorption properties of a family of square lattice topology porous coordination networks
Source: CrystEngComm. 2025 Jul 24;27(34):5669–75. doi: 10.1039/d5ce00385g (PMC12319667; doi:10.1039/d5ce00385g)
Supplement: CE-027-D5CE00385G-s002 [file CE-027-D5CE00385G-s002.cif]

# Supplementary Information (SI) for CrystEngComm.
# This journal is © The Royal Society of Chemistry 2025

####################################################################### 
# 
# This file contains crystal structure data downloaded from the 
# Cambridge Structural Database (CSD) hosted by the Cambridge 
# Crystallographic Data Centre (CCDC).
# 
# Full information about CCDC data access policies and citation 
# guidelines are available at http://www.ccdc.cam.ac.uk/access/V1 
# 
# Audit and citation data items may have been added by the CCDC. 
# Please retain this information to preserve the provenance of 
# this file and to allow appropriate attribution of the data. 
# 
#######################################################################

data_Zn_sql_150K
_database_code_depnum_ccdc_archive 'CCDC 2390773'
loop_
_audit_author_name
_audit_author_address
'Lilia Croitor'
;University of Limerick
Ireland
;
_audit_update_record             
;
2025-06-06 deposited with the CCDC.	2025-07-23 downloaded from the CCDC.
;

_audit_creation_method           SHELXL-2014/7
_shelx_SHELXL_version_number     2014/7
_chemical_name_systematic        ?
_chemical_name_common            ?
_chemical_melting_point          ?
_chemical_formula_moiety         ?
_chemical_formula_sum            'C14 H17 N2 O9 Zn'
_chemical_formula_weight         422.66

loop_
_atom_type_symbol
_atom_type_description
_atom_type_scat_dispersion_real
_atom_type_scat_dispersion_imag
_atom_type_scat_source
C C 0.0033 0.0016 'International Tables Vol C Tables 4.2.6.8 and 6.1.1.4'
H H 0.0000 0.0000 'International Tables Vol C Tables 4.2.6.8 and 6.1.1.4'
N N 0.0061 0.0033 'International Tables Vol C Tables 4.2.6.8 and 6.1.1.4'
O O 0.0106 0.0060 'International Tables Vol C Tables 4.2.6.8 and 6.1.1.4'
Zn Zn 0.2839 1.4301 'International Tables Vol C Tables 4.2.6.8 and 6.1.1.4'

_space_group_crystal_system      monoclinic
_space_group_IT_number           15
_space_group_name_H-M_alt        'C 2/c'
_space_group_name_Hall           '-C 2yc'

_shelx_space_group_comment       
;
The symmetry employed for this shelxl refinement is uniquely defined
by the following loop, which should always be used as a source of
symmetry information in preference to the above space-group names.
They are only intended as comments.
;

loop_
_space_group_symop_operation_xyz
'x, y, z'
'-x, y, -z+1/2'
'x+1/2, y+1/2, z'
'-x+1/2, y+1/2, -z+1/2'
'-x, -y, -z'
'x, -y, z-1/2'
'-x+1/2, -y+1/2, -z'
'x+1/2, -y+1/2, z-1/2'

_cell_length_a                   19.9774(9)
_cell_length_b                   11.3313(6)
_cell_length_c                   8.0463(3)
_cell_angle_alpha                90
_cell_angle_beta                 109.438(2)
_cell_angle_gamma                90
_cell_volume                     1717.62(14)
_cell_formula_units_Z            4
_cell_measurement_temperature    150(2)
_cell_measurement_reflns_used    2222
_cell_measurement_theta_min      3.11
_cell_measurement_theta_max      25.51

_exptl_crystal_description       needle
_exptl_crystal_colour            colorless
_exptl_crystal_density_meas      ?
_exptl_crystal_density_method    ?
_exptl_crystal_density_diffrn    1.634
_exptl_crystal_F_000             868
_exptl_transmission_factor_min   ?
_exptl_transmission_factor_max   ?
_exptl_crystal_size_max          0.209
_exptl_crystal_size_mid          0.071
_exptl_crystal_size_min          0.042
_exptl_absorpt_coefficient_mu    1.482
_shelx_estimated_absorpt_T_min   0.747
_shelx_estimated_absorpt_T_max   0.940
_exptl_absorpt_correction_type   none
_exptl_absorpt_correction_T_min  ?
_exptl_absorpt_correction_T_max  ?
_exptl_absorpt_process_details   ?
_exptl_absorpt_special_details   ?
_diffrn_ambient_temperature      150(2)
_diffrn_radiation_wavelength     0.71073
_diffrn_radiation_type           MoK\a
_diffrn_source                   ?
_diffrn_measurement_device_type  'Bruker APEX-II CCD'
_diffrn_measurement_method       '\f and \w scans'
_diffrn_detector_area_resol_mean ?
_diffrn_reflns_number            6374
_diffrn_reflns_av_unetI/netI     0.0945
_diffrn_reflns_av_R_equivalents  0.0933
_diffrn_reflns_limit_h_min       -21
_diffrn_reflns_limit_h_max       23
_diffrn_reflns_limit_k_min       -12
_diffrn_reflns_limit_k_max       13
_diffrn_reflns_limit_l_min       -9
_diffrn_reflns_limit_l_max       9
_diffrn_reflns_theta_min         3.111
_diffrn_reflns_theta_max         25.024
_diffrn_reflns_theta_full        25.024
_diffrn_measured_fraction_theta_max 0.973
_diffrn_measured_fraction_theta_full 0.973
_diffrn_reflns_Laue_measured_fraction_max 0.973
_diffrn_reflns_Laue_measured_fraction_full 0.973
_diffrn_reflns_point_group_measured_fraction_max 0.973
_diffrn_reflns_point_group_measured_fraction_full 0.973
_reflns_number_total             1486
_reflns_number_gt                1023
_reflns_threshold_expression     'I > 2\s(I)'
_reflns_Friedel_coverage         0.000
_reflns_Friedel_fraction_max     .
_reflns_Friedel_fraction_full    .

_reflns_special_details          
;
 Reflections were merged by SHELXL according to the crystal
 class for the calculation of statistics and refinement.
 
 _reflns_Friedel_fraction is defined as the number of unique
 Friedel pairs measured divided by the number that would be
 possible theoretically, ignoring centric projections and
 systematic absences.
;

_computing_data_collection       ?
_computing_cell_refinement       ?
_computing_data_reduction        ?
_computing_structure_solution    ?
_computing_structure_refinement  'SHELXL-2014/7 (Sheldrick, 2014)'
_computing_molecular_graphics    ?
_computing_publication_material  ?
_refine_special_details          ?
_refine_ls_structure_factor_coef Fsqd
_refine_ls_matrix_type           full
_refine_ls_weighting_scheme      calc
_refine_ls_weighting_details     
'w=1/[\s^2^(Fo^2^)+(0.0521P)^2^+5.4929P] where P=(Fo^2^+2Fc^2^)/3'
_atom_sites_solution_primary     ?
_atom_sites_solution_secondary   ?
_atom_sites_solution_hydrogens   mixed
_refine_ls_hydrogen_treatment    mixed
_refine_ls_extinction_method     none
_refine_ls_extinction_coef       .
_refine_ls_number_reflns         1486
_refine_ls_number_parameters     98
_refine_ls_number_restraints     8
_refine_ls_R_factor_all          0.0979
_refine_ls_R_factor_gt           0.0545
_refine_ls_wR_factor_ref         0.1249
_refine_ls_wR_factor_gt          0.1076
_refine_ls_goodness_of_fit_ref   1.013
_refine_ls_restrained_S_all      1.010
_refine_ls_shift/su_max          0.000
_refine_ls_shift/su_mean         0.000

loop_
_atom_site_label
_atom_site_type_symbol
_atom_site_fract_x
_atom_site_fract_y
_atom_site_fract_z
_atom_site_U_iso_or_equiv
_atom_site_adp_type
_atom_site_occupancy
_atom_site_site_symmetry_order
_atom_site_calc_flag
_atom_site_refinement_flags_posn
_atom_site_refinement_flags_adp
_atom_site_refinement_flags_occupancy
_atom_site_disorder_assembly
_atom_site_disorder_group
Zn1 Zn 0.2500 0.7500 0.5000 0.0132(3) Uani 1 2 d DS . P . .
O1 O 0.29063(19) 0.7916(3) 0.7718(4) 0.0214(9) Uani 1 1 d . . . . .
O2 O 0.17763(18) 0.6040(3) 0.8410(4) 0.0190(9) Uani 1 1 d . . . . .
O3 O 0.29497(19) 0.9064(3) 0.4570(4) 0.0184(9) Uani 1 1 d G . . . .
H3A H 0.3129 0.9192 0.3737 0.028 Uiso 1 1 d DG U . . .
H3B H 0.3077 0.9676 0.5260 0.028 Uiso 1 1 d DG U . . .
C6 C 0.2669(3) 0.7676(4) 0.8950(6) 0.0151(12) Uani 1 1 d . . . . .
C7 C 0.2169(3) 0.6852(4) 0.9270(7) 0.0137(11) Uani 1 1 d . . . . .
O4 O 0.4306(3) 0.8843(4) 0.9157(6) 0.0376(12) Uani 1 1 d D . . . .
H4A H 0.447(3) 0.898(6) 1.026(3) 0.056 Uiso 1 1 d D U . . .
N1 N 0.3514(3) 0.6546(5) 0.5257(8) 0.0176(6) Uani 0.502(5) 1 d G . P A 1
C5' C 0.3543(3) 0.5330(5) 0.5502(9) 0.0176(6) Uani 0.502(5) 1 d G . P A 1
H5' H 0.3156 0.4927 0.5682 0.021 Uiso 0.502(5) 1 calc R U P A 1
C4' C 0.4139(3) 0.4705(4) 0.5483(9) 0.0176(6) Uani 0.502(5) 1 d G . P A 1
H4' H 0.4159 0.3874 0.5651 0.021 Uiso 0.502(5) 1 calc R U P A 1
C3 C 0.4706(3) 0.5294(6) 0.5220(9) 0.0176(6) Uani 0.502(5) 1 d G . P A 1
C2 C 0.4676(3) 0.6510(6) 0.4975(9) 0.0176(6) Uani 0.502(5) 1 d G . P A 1
H2 H 0.5063 0.6913 0.4795 0.021 Uiso 0.502(5) 1 calc R U P A 1
C1 C 0.4080(4) 0.7136(4) 0.4994(9) 0.0176(6) Uani 0.502(5) 1 d G . P A 1
H1 H 0.4060 0.7967 0.4826 0.021 Uiso 0.502(5) 1 calc R U P A 1
N1' N 0.3437(3) 0.6590(5) 0.4906(8) 0.0176(6) Uani 0.498(5) 1 d G . P A 2
C8 C 0.3373(3) 0.5449(5) 0.4236(9) 0.0176(6) Uani 0.498(5) 1 d G U P A 2
H8 H 0.2921 0.5081 0.3814 0.021 Uiso 0.498(5) 1 calc R U P A 2
C4 C 0.3972(3) 0.4846(5) 0.4182(9) 0.0176(6) Uani 0.498(5) 1 d G . P A 2
H4 H 0.3928 0.4066 0.3725 0.021 Uiso 0.498(5) 1 calc R U P A 2
C3' C 0.4634(3) 0.5384(6) 0.4799(9) 0.0176(6) Uani 0.498(5) 1 d G . P A 2
C2' C 0.4698(3) 0.6525(6) 0.5469(9) 0.0176(6) Uani 0.498(5) 1 d G . P A 2
H2' H 0.5151 0.6892 0.5891 0.021 Uiso 0.498(5) 1 calc R U P A 2
C1' C 0.4100(4) 0.7128(5) 0.5522(8) 0.0176(6) Uani 0.498(5) 1 d G . P A 2
H1' H 0.4143 0.7907 0.5980 0.021 Uiso 0.498(5) 1 calc R U P A 2
O5 O 0.5000 0.9726(6) 1.2500 0.0397(16) Uani 1 2 d GS T P . .
H5 H 0.5231 1.0159 1.1982 0.060 Uiso 0.5 1 d G U P . .
H4B H 0.393(4) 0.871(6) 0.881(9) 0.04(2) Uiso 1 1 d . . . . .

loop_
_atom_site_aniso_label
_atom_site_aniso_U_11
_atom_site_aniso_U_22
_atom_site_aniso_U_33
_atom_site_aniso_U_23
_atom_site_aniso_U_13
_atom_site_aniso_U_12
Zn1 0.0158(5) 0.0128(5) 0.0128(4) 0.0000(4) 0.0073(3) 0.0005(4)
O1 0.027(2) 0.026(2) 0.0150(19) -0.0028(16) 0.0126(17) -0.0094(17)
O2 0.026(2) 0.014(2) 0.019(2) -0.0011(16) 0.0101(17) -0.0075(17)
O3 0.027(2) 0.016(2) 0.019(2) -0.0032(16) 0.0157(18) -0.0025(17)
C6 0.017(3) 0.013(3) 0.017(3) 0.003(2) 0.008(2) 0.003(2)
C7 0.017(3) 0.007(3) 0.019(3) 0.002(2) 0.010(2) 0.004(2)
O4 0.022(3) 0.046(3) 0.046(3) -0.004(2) 0.012(3) -0.003(2)
N1 0.0172(14) 0.0174(13) 0.0182(15) 0.0005(12) 0.0058(13) 0.0026(10)
C5' 0.0172(14) 0.0174(13) 0.0182(15) 0.0005(12) 0.0058(13) 0.0026(10)
C4' 0.0172(14) 0.0174(13) 0.0182(15) 0.0005(12) 0.0058(13) 0.0026(10)
C3 0.0172(14) 0.0174(13) 0.0182(15) 0.0005(12) 0.0058(13) 0.0026(10)
C2 0.0172(14) 0.0174(13) 0.0182(15) 0.0005(12) 0.0058(13) 0.0026(10)
C1 0.0172(14) 0.0174(13) 0.0182(15) 0.0005(12) 0.0058(13) 0.0026(10)
N1' 0.0172(14) 0.0174(13) 0.0182(15) 0.0005(12) 0.0058(13) 0.0026(10)
C8 0.0172(14) 0.0174(13) 0.0182(15) 0.0005(12) 0.0058(13) 0.0026(10)
C4 0.0172(14) 0.0174(13) 0.0182(15) 0.0005(12) 0.0058(13) 0.0026(10)
C3' 0.0172(14) 0.0174(13) 0.0182(15) 0.0005(12) 0.0058(13) 0.0026(10)
C2' 0.0172(14) 0.0174(13) 0.0182(15) 0.0005(12) 0.0058(13) 0.0026(10)
C1' 0.0172(14) 0.0174(13) 0.0182(15) 0.0005(12) 0.0058(13) 0.0026(10)
O5 0.031(4) 0.050(5) 0.044(4) 0.000 0.019(3) 0.000

_geom_special_details            
;
 All esds (except the esd in the dihedral angle between two l.s. planes)
 are estimated using the full covariance matrix.  The cell esds are taken
 into account individually in the estimation of esds in distances, angles
 and torsion angles; correlations between esds in cell parameters are only
 used when they are defined by crystal symmetry.  An approximate (isotropic)
 treatment of cell esds is used for estimating esds involving l.s. planes.
;

loop_
_geom_bond_atom_site_label_1
_geom_bond_atom_site_label_2
_geom_bond_distance
_geom_bond_site_symmetry_2
_geom_bond_publ_flag
Zn1 O3 2.068(3) . ?
Zn1 O3 2.068(3) 7_566 ?
Zn1 O1 2.117(3) . ?
Zn1 O1 2.117(3) 7_566 ?
Zn1 N1' 2.161(5) 7_566 ?
Zn1 N1' 2.161(5) . ?
Zn1 N1 2.244(5) . ?
Zn1 N1 2.244(5) 7_566 ?
O1 C6 1.263(6) . ?
O2 C7 1.258(6) . ?
O3 H3A 0.8706 . ?
O3 H3B 0.8712 . ?
C6 C7 1.451(7) . ?
C6 C7 1.460(7) 7_567 ?
C7 C6 1.460(7) 7_567 ?
O4 H4A 0.85(2) . ?
O4 H4B 0.72(7) . ?
N1 C5' 1.3900 . ?
N1 C1 1.3900 . ?
C5' C4' 1.3900 . ?
C5' H5' 0.9500 . ?
C4' C3 1.3900 . ?
C4' H4' 0.9500 . ?
C3 C2 1.3900 . ?
C3 C3 1.493(10) 5_666 ?
C2 C1 1.3900 . ?
C2 H2 0.9500 . ?
C1 H1 0.9500 . ?
N1' C8 1.3900 . ?
N1' C1' 1.3900 . ?
C8 C4 1.3900 . ?
C8 H8 0.9500 . ?
C4 C3' 1.3900 . ?
C4 H4 0.9500 . ?
C3' C2' 1.3900 . ?
C3' C3' 1.638(10) 5_666 ?
C2' C1' 1.3900 . ?
C2' H2' 0.9500 . ?
C1' H1' 0.9500 . ?
O5 H5 0.8697 . ?

loop_
_geom_angle_atom_site_label_1
_geom_angle_atom_site_label_2
_geom_angle_atom_site_label_3
_geom_angle
_geom_angle_site_symmetry_1
_geom_angle_site_symmetry_3
_geom_angle_publ_flag
O3 Zn1 O3 180.0 . 7_566 ?
O3 Zn1 O1 86.78(13) . . ?
O3 Zn1 O1 93.22(13) 7_566 . ?
O3 Zn1 O1 93.22(13) . 7_566 ?
O3 Zn1 O1 86.78(13) 7_566 7_566 ?
O1 Zn1 O1 180.0 . 7_566 ?
O3 Zn1 N1' 91.5(2) . 7_566 ?
O3 Zn1 N1' 88.5(2) 7_566 7_566 ?
O1 Zn1 N1' 84.05(19) . 7_566 ?
O1 Zn1 N1' 95.95(19) 7_566 7_566 ?
O3 Zn1 N1' 88.5(2) . . ?
O3 Zn1 N1' 91.5(2) 7_566 . ?
O1 Zn1 N1' 95.95(19) . . ?
O1 Zn1 N1' 84.05(19) 7_566 . ?
N1' Zn1 N1' 180.0 7_566 . ?
O3 Zn1 N1 89.95(19) . . ?
O3 Zn1 N1 90.05(19) 7_566 . ?
O1 Zn1 N1 89.31(19) . . ?
O1 Zn1 N1 90.69(19) 7_566 . ?
O3 Zn1 N1 90.05(19) . 7_566 ?
O3 Zn1 N1 89.95(19) 7_566 7_566 ?
O1 Zn1 N1 90.69(19) . 7_566 ?
O1 Zn1 N1 89.31(19) 7_566 7_566 ?
N1 Zn1 N1 180.0(3) . 7_566 ?
C6 O1 Zn1 130.4(3) . . ?
Zn1 O3 H3A 125.8 . . ?
Zn1 O3 H3B 128.8 . . ?
H3A O3 H3B 104.4 . . ?
O1 C6 C7 137.5(5) . . ?
O1 C6 C7 132.3(5) . 7_567 ?
C7 C6 C7 90.2(4) . 7_567 ?
O2 C7 C6 135.5(5) . . ?
O2 C7 C6 134.6(5) . 7_567 ?
C6 C7 C6 89.8(4) . 7_567 ?
H4A O4 H4B 116(7) . . ?
C5' N1 C1 120.0 . . ?
C5' N1 Zn1 119.0(3) . . ?
C1 N1 Zn1 120.7(3) . . ?
N1 C5' C4' 120.0 . . ?
N1 C5' H5' 120.0 . . ?
C4' C5' H5' 120.0 . . ?
C3 C4' C5' 120.0 . . ?
C3 C4' H4' 120.0 . . ?
C5' C4' H4' 120.0 . . ?
C4' C3 C2 120.0 . . ?
C4' C3 C3 124.5(9) . 5_666 ?
C2 C3 C3 114.1(9) . 5_666 ?
C3 C2 C1 120.0 . . ?
C3 C2 H2 120.0 . . ?
C1 C2 H2 120.0 . . ?
C2 C1 N1 120.0 . . ?
C2 C1 H1 120.0 . . ?
N1 C1 H1 120.0 . . ?
C8 N1' C1' 120.0 . . ?
C8 N1' Zn1 119.3(4) . . ?
C1' N1' Zn1 120.7(4) . . ?
C4 C8 N1' 120.0 . . ?
C4 C8 H8 120.0 . . ?
N1' C8 H8 120.0 . . ?
C8 C4 C3' 120.0 . . ?
C8 C4 H4 120.0 . . ?
C3' C4 H4 120.0 . . ?
C4 C3' C2' 120.0 . . ?
C4 C3' C3' 121.2(8) . 5_666 ?
C2' C3' C3' 117.2(8) . 5_666 ?
C1' C2' C3' 120.0 . . ?
C1' C2' H2' 120.0 . . ?
C3' C2' H2' 120.0 . . ?
C2' C1' N1' 120.0 . . ?
C2' C1' H1' 120.0 . . ?
N1' C1' H1' 120.0 . . ?

loop_
_geom_torsion_atom_site_label_1
_geom_torsion_atom_site_label_2
_geom_torsion_atom_site_label_3
_geom_torsion_atom_site_label_4
_geom_torsion
_geom_torsion_site_symmetry_1
_geom_torsion_site_symmetry_2
_geom_torsion_site_symmetry_3
_geom_torsion_site_symmetry_4
_geom_torsion_publ_flag
Zn1 O1 C6 C7 18.3(9) . . . . ?
Zn1 O1 C6 C7 -164.1(4) . . . 7_567 ?
O1 C6 C7 O2 0.3(11) . . . . ?
C7 C6 C7 O2 -177.9(7) 7_567 . . . ?
O1 C6 C7 C6 178.2(8) . . . 7_567 ?
C7 C6 C7 C6 0.001(1) 7_567 . . 7_567 ?
C1 N1 C5' C4' 0.0 . . . . ?
Zn1 N1 C5' C4' 173.4(4) . . . . ?
N1 C5' C4' C3 0.0 . . . . ?
C5' C4' C3 C2 0.0 . . . . ?
C5' C4' C3 C3 -165.9(11) . . . 5_666 ?
C4' C3 C2 C1 0.0 . . . . ?
C3 C3 C2 C1 167.3(10) 5_666 . . . ?
C3 C2 C1 N1 0.0 . . . . ?
C5' N1 C1 C2 0.0 . . . . ?
Zn1 N1 C1 C2 -173.3(4) . . . . ?
C1' N1' C8 C4 0.0 . . . . ?
Zn1 N1' C8 C4 -179.3(4) . . . . ?
N1' C8 C4 C3' 0.0 . . . . ?
C8 C4 C3' C2' 0.0 . . . . ?
C8 C4 C3' C3' 165.2(10) . . . 5_666 ?
C4 C3' C2' C1' 0.0 . . . . ?
C3' C3' C2' C1' -165.8(10) 5_666 . . . ?
C3' C2' C1' N1' 0.0 . . . . ?
C8 N1' C1' C2' 0.0 . . . . ?
Zn1 N1' C1' C2' 179.3(4) . . . . ?

loop_
_geom_hbond_atom_site_label_D
_geom_hbond_atom_site_label_H
_geom_hbond_atom_site_label_A
_geom_hbond_distance_DH
_geom_hbond_distance_HA
_geom_hbond_distance_DA
_geom_hbond_angle_DHA
_geom_hbond_site_symmetry_A
O3 H3A O2 0.87 1.82 2.633(4) 155.0 7_566
O3 H3B O2 0.87 1.85 2.713(5) 172.3 4_556
O4 H4B O1 0.72(7) 2.14(7) 2.847(6) 167(8) .

_refine_diff_density_max         0.666
_refine_diff_density_min         -0.685
_refine_diff_density_rms         0.119

_shelx_res_file                  
;

    Zn_sql_150K.res created by SHELXL-2014/7


TITL zn_sql_150k_a.res in C2/c
CELL 0.71073 19.9774 11.3313 8.0463 90 109.438 90
ZERR 4 0.0009 0.0006 0.0003 0 0.002 0
LATT 7
SYMM -X,+Y,0.5-Z
SFAC C H N O Zn
UNIT 56 68 8 36 4
EQIV $1 0.5-X,1.5-Y,1-Z
EQIV $2 0.5-X,0.5+Y,1.5-Z
SADI Zn1 H3a Zn1 H3b
ISOR 0.01 0.02 C8
DFIX 0.86 H4a O4
EADP C2' N1 C1 C2 C3 C4' C5'
EADP C1' C2' C3' C4 C8 N1'
L.S. 10
PLAN  7
SIZE 0.209 0.071 0.042
TEMP -123.15
HTAB O3 O2_$1
HTAB O3 O2_$2
HTAB O4 O1
CONF
BOND $H
MORE -1
htab
fmap 2
acta
SHEL 9999 0.84
WGHT    0.052100    5.492900
FVAR       0.31294   0.50237
ZN1   5    0.250000    0.750000    0.500000    10.50000    0.01582    0.01283 =
         0.01282   -0.00003    0.00735    0.00050
O1    4    0.290629    0.791555    0.771818    11.00000    0.02733    0.02604 =
         0.01503   -0.00284    0.01258   -0.00937
O2    4    0.177632    0.603955    0.840994    11.00000    0.02621    0.01407 =
         0.01867   -0.00112    0.01010   -0.00746
AFIX   6
O3    4    0.294973    0.906408    0.456979    11.00000    0.02666    0.01563 =
         0.01890   -0.00322    0.01568   -0.00248
H3A   2    0.312913    0.919246    0.373742    11.00000   -1.50000
H3B   2    0.307721    0.967561    0.525957    11.00000   -1.50000
AFIX   0
C6    1    0.266875    0.767632    0.895044    11.00000    0.01664    0.01292 =
         0.01732    0.00294    0.00769    0.00298
C7    1    0.216936    0.685191    0.927046    11.00000    0.01728    0.00718 =
         0.01927    0.00154    0.00951    0.00439

O4    4    0.430582    0.884300    0.915655    11.00000    0.02178    0.04558 =
         0.04599   -0.00395    0.01196   -0.00280
H4A   2    0.446866    0.898452    1.026098    11.00000   -1.50000
PART 1
AFIX  66
N1    3    0.351393    0.654610    0.525722    21.00000    0.01722    0.01739 =
         0.01820    0.00050    0.00580    0.00256
C5'   1    0.354331    0.533044    0.550210    21.00000    0.01722    0.01739 =
         0.01820    0.00050    0.00580    0.00256
AFIX  43
H5'   2    0.315615    0.492734    0.568226    21.00000   -1.20000
AFIX  65
C4'   1    0.413917    0.470457    0.548338    21.00000    0.01722    0.01739 =
         0.01820    0.00050    0.00580    0.00256
AFIX  43
H4'   2    0.415924    0.387372    0.565075    21.00000   -1.20000
AFIX  65
C3    1    0.470565    0.529436    0.521978    21.00000    0.01722    0.01739 =
         0.01820    0.00050    0.00580    0.00256
C2    1    0.467628    0.651002    0.497490    21.00000    0.01722    0.01739 =
         0.01820    0.00050    0.00580    0.00256
AFIX  43
H2    2    0.506345    0.691311    0.479474    21.00000   -1.20000
AFIX  65
C1    1    0.408043    0.713590    0.499361    21.00000    0.01722    0.01739 =
         0.01820    0.00050    0.00580    0.00256
AFIX  43
H1    2    0.406035    0.796675    0.482624    21.00000   -1.20000
AFIX  66
PART 2
N1'   3    0.343728    0.658965    0.490552   -21.00000    0.01722    0.01739 =
         0.01820    0.00050    0.00580    0.00256
C8    1    0.337336    0.544884    0.423559   -21.00000    0.01722    0.01739 =
         0.01820    0.00050    0.00580    0.00256
AFIX  43
H8    2    0.292061    0.508118    0.381401   -21.00000   -1.20000
AFIX  65
C4    1    0.397186    0.484599    0.418248   -21.00000    0.01722    0.01739 =
         0.01820    0.00050    0.00580    0.00256
AFIX  43
H4    2    0.392817    0.406630    0.372461   -21.00000   -1.20000
AFIX  65
C3'   1    0.463431    0.538393    0.479932   -21.00000    0.01722    0.01739 =
         0.01820    0.00050    0.00580    0.00256
C2'   1    0.469824    0.652474    0.546926   -21.00000    0.01722    0.01739 =
         0.01820    0.00050    0.00580    0.00256
AFIX  43
H2'   2    0.515100    0.689239    0.589083   -21.00000   -1.20000
AFIX  65
C1'   1    0.409974    0.712760    0.552237   -21.00000    0.01722    0.01739 =
         0.01820    0.00050    0.00580    0.00256
AFIX  43
H1'   2    0.414344    0.790729    0.598025   -21.00000   -1.20000
AFIX   6

PART 0
O5    4    0.500000    0.972580    1.250000    10.50000    0.03076    0.04957 =
         0.04380    0.00000    0.01901    0.00000
H5    2    0.523133    1.015856    1.198152    10.50000   -1.50000
AFIX   0

H4B   2    0.393075    0.870535    0.880522    11.00000    0.04233
HKLF 4

REM  zn_sql_150k_a.res in C2/c
REM R1 =  0.0545 for    1023 Fo > 4sig(Fo)  and  0.0979 for all    1486 data
REM     98 parameters refined using      8 restraints

END

WGHT      0.0434      4.9752

REM Instructions for potential hydrogen bonds
HTAB O3 O2_$1
HTAB O3 O2_$2
HTAB O4 O5
HTAB C5' O3_$1
EQIV $3 -x+1, y, -z+3/2
HTAB C2 O4_$3
HTAB C1 O3
EQIV $4 x, -y+1, z-1/2
HTAB C8 O2_$4
HTAB C2' O4_$3
HTAB C1' O3
EQIV $5 -x+1, -y+2, -z+2
HTAB O5 O4_$5
HTAB O4 O1

REM Highest difference peak  0.666,  deepest hole -0.685,  1-sigma level  0.119
Q1    1   0.2473  0.7363  0.6681  11.00000  0.05    0.67
Q2    1   0.3890  0.6951  0.5071  11.00000  0.05    0.49
Q3    1   0.3304  0.8438  0.4993  11.00000  0.05    0.48
Q4    1   0.4073  0.6792  0.5242  11.00000  0.05    0.47
Q5    1   0.3408  0.5846  0.4255  11.00000  0.05    0.47
Q6    1   0.3625  0.5748  0.5596  11.00000  0.05    0.45
Q7    1   0.4252  0.4841  0.4963  11.00000  0.05    0.45
;
_shelx_res_checksum              14919
####################################################################### 
# 
# This file contains crystal structure data downloaded from the 
# Cambridge Structural Database (CSD) hosted by the Cambridge 
# Crystallographic Data Centre (CCDC).
# 
# Full information about CCDC data access policies and citation 
# guidelines are available at http://www.ccdc.cam.ac.uk/access/V1 
# 
# Audit and citation data items may have been added by the CCDC. 
# Please retain this information to preserve the provenance of 
# this file and to allow appropriate attribution of the data. 
# 
#######################################################################

data_Zn-alpha1
_database_code_depnum_ccdc_archive 'CCDC 2390774'
loop_
_audit_author_name
_audit_author_address
'Lilia Croitor'
;University of Limerick
Ireland
;
_audit_update_record             
;
2024-10-11 deposited with the CCDC.	2025-07-23 downloaded from the CCDC.
;

_audit_creation_method           SHELXL-2014/7
_shelx_SHELXL_version_number     2014/7
_chemical_name_systematic        ?
_chemical_name_common            ?
_chemical_melting_point          ?
_chemical_formula_moiety         ?
_chemical_formula_sum            'C14 H18 N2 O8 Zn'
_chemical_formula_weight         407.67

loop_
_atom_type_symbol
_atom_type_description
_atom_type_scat_dispersion_real
_atom_type_scat_dispersion_imag
_atom_type_scat_source
C C 0.0033 0.0016 'International Tables Vol C Tables 4.2.6.8 and 6.1.1.4'
H H 0.0000 0.0000 'International Tables Vol C Tables 4.2.6.8 and 6.1.1.4'
N N 0.0061 0.0033 'International Tables Vol C Tables 4.2.6.8 and 6.1.1.4'
O O 0.0106 0.0060 'International Tables Vol C Tables 4.2.6.8 and 6.1.1.4'
Zn Zn 0.2839 1.4301 'International Tables Vol C Tables 4.2.6.8 and 6.1.1.4'

_space_group_crystal_system      monoclinic
_space_group_IT_number           15
_space_group_name_H-M_alt        'C 2/c'
_space_group_name_Hall           '-C 2yc'

_shelx_space_group_comment       
;
The symmetry employed for this shelxl refinement is uniquely defined
by the following loop, which should always be used as a source of
symmetry information in preference to the above space-group names.
They are only intended as comments.
;

loop_
_space_group_symop_operation_xyz
'x, y, z'
'-x, y, -z+1/2'
'x+1/2, y+1/2, z'
'-x+1/2, y+1/2, -z+1/2'
'-x, -y, -z'
'x, -y, z-1/2'
'-x+1/2, -y+1/2, -z'
'x+1/2, -y+1/2, z-1/2'

_cell_length_a                   19.654(3)
_cell_length_b                   11.4262(14)
_cell_length_c                   7.9610(9)
_cell_angle_alpha                90
_cell_angle_beta                 112.118(5)
_cell_angle_gamma                90
_cell_volume                     1656.3(4)
_cell_formula_units_Z            4
_cell_measurement_temperature    150(2)
_cell_measurement_reflns_used    1437
_cell_measurement_theta_min      3.10
_cell_measurement_theta_max      17.28

_exptl_crystal_description       needle
_exptl_crystal_colour            colorless
_exptl_crystal_density_meas      ?
_exptl_crystal_density_method    ?
_exptl_crystal_density_diffrn    1.635
_exptl_crystal_F_000             840
_exptl_transmission_factor_min   ?
_exptl_transmission_factor_max   ?
_exptl_crystal_size_max          0.209
_exptl_crystal_size_mid          0.071
_exptl_crystal_size_min          0.042
_exptl_absorpt_coefficient_mu    1.529
_shelx_estimated_absorpt_T_min   0.741
_shelx_estimated_absorpt_T_max   0.939
_exptl_absorpt_correction_type   none
_exptl_absorpt_correction_T_min  ?
_exptl_absorpt_correction_T_max  ?
_exptl_absorpt_process_details   ?
_exptl_absorpt_special_details   ?
_diffrn_ambient_temperature      150(2)
_diffrn_radiation_wavelength     0.71075
_diffrn_radiation_type           MoK\a
_diffrn_source                   ?
_diffrn_measurement_device_type  'Bruker APEX-II CCD'
_diffrn_measurement_method       '\f and \w scans'
_diffrn_detector_area_resol_mean ?
_diffrn_reflns_number            10772
_diffrn_reflns_av_unetI/netI     0.1292
_diffrn_reflns_av_R_equivalents  0.2056
_diffrn_reflns_limit_h_min       -23
_diffrn_reflns_limit_h_max       23
_diffrn_reflns_limit_k_min       -13
_diffrn_reflns_limit_k_max       13
_diffrn_reflns_limit_l_min       -9
_diffrn_reflns_limit_l_max       9
_diffrn_reflns_theta_min         3.120
_diffrn_reflns_theta_max         24.982
_diffrn_reflns_theta_full        24.982
_diffrn_measured_fraction_theta_max 0.999
_diffrn_measured_fraction_theta_full 0.999
_diffrn_reflns_Laue_measured_fraction_max 0.999
_diffrn_reflns_Laue_measured_fraction_full 0.999
_diffrn_reflns_point_group_measured_fraction_max 0.999
_diffrn_reflns_point_group_measured_fraction_full 0.999
_reflns_number_total             1465
_reflns_number_gt                878
_reflns_threshold_expression     'I > 2\s(I)'
_reflns_Friedel_coverage         0.000
_reflns_Friedel_fraction_max     .
_reflns_Friedel_fraction_full    .

_reflns_special_details          
;
 Reflections were merged by SHELXL according to the crystal
 class for the calculation of statistics and refinement.
 
 _reflns_Friedel_fraction is defined as the number of unique
 Friedel pairs measured divided by the number that would be
 possible theoretically, ignoring centric projections and
 systematic absences.
;

_computing_data_collection       ?
_computing_cell_refinement       ?
_computing_data_reduction        ?
_computing_structure_solution    ?
_computing_structure_refinement  'SHELXL-2014/7 (Sheldrick, 2014)'
_computing_molecular_graphics    ?
_computing_publication_material  ?
_refine_special_details          ?
_refine_ls_structure_factor_coef Fsqd
_refine_ls_matrix_type           full
_refine_ls_weighting_scheme      calc
_refine_ls_weighting_details     
'w=1/[\s^2^(Fo^2^)+(0.0788P)^2^+2.2844P] where P=(Fo^2^+2Fc^2^)/3'
_atom_sites_solution_primary     ?
_atom_sites_solution_secondary   ?
_atom_sites_solution_hydrogens   mixed
_refine_ls_hydrogen_treatment    constr
_refine_ls_extinction_method     none
_refine_ls_extinction_coef       .
_refine_ls_number_reflns         1465
_refine_ls_number_parameters     176
_refine_ls_number_restraints     7
_refine_ls_R_factor_all          0.1457
_refine_ls_R_factor_gt           0.0722
_refine_ls_wR_factor_ref         0.1664
_refine_ls_wR_factor_gt          0.1450
_refine_ls_goodness_of_fit_ref   1.022
_refine_ls_restrained_S_all      1.020
_refine_ls_shift/su_max          0.011
_refine_ls_shift/su_mean         0.001

loop_
_atom_site_label
_atom_site_type_symbol
_atom_site_fract_x
_atom_site_fract_y
_atom_site_fract_z
_atom_site_U_iso_or_equiv
_atom_site_adp_type
_atom_site_occupancy
_atom_site_site_symmetry_order
_atom_site_calc_flag
_atom_site_refinement_flags_posn
_atom_site_refinement_flags_adp
_atom_site_refinement_flags_occupancy
_atom_site_disorder_assembly
_atom_site_disorder_group
Zn1 Zn 0.2500 0.7500 0.5000 0.0247(4) Uani 1 2 d DS . P A .
N1 N 0.3454(3) 0.8415(5) 0.5011(7) 0.0268(14) Uani 1 1 d . . . . .
C5 C 0.4671(4) 0.9662(6) 0.4988(9) 0.0253(17) Uani 1 1 d . . . . .
O2 O 0.3087(7) 0.5887(10) -0.0445(14) 0.063(4) Uani 0.555(7) 1 d . . P A 1
O1 O 0.2467(5) 0.6673(7) 0.2589(12) 0.032(3) Uani 0.555(7) 1 d . . P A 1
C1 C 0.2502(9) 0.7133(14) 0.1197(18) 0.022(3) Uani 0.555(7) 1 d . U P A 1
C2 C 0.2779(9) 0.6774(13) -0.014(3) 0.036(4) Uani 0.555(7) 1 d . . P A 1
O2' O 0.3295(5) 0.6110(9) 0.1701(13) 0.023(3) Uiso 0.445(7) 1 d . . P A 2
O1' O 0.1998(5) 0.7783(8) 0.2148(12) 0.019(3) Uiso 0.445(7) 1 d . . P A 2
C1' C 0.2275(8) 0.7653(16) 0.097(2) 0.006(3) Uiso 0.445(7) 1 d . . P A 2
C2' C 0.2867(10) 0.6878(15) 0.082(3) 0.014(4) Uiso 0.445(7) 1 d . . P A 2
C4' C 0.4732(9) 0.8564(14) 0.566(3) 0.024(4) Uiso 0.485(18) 1 d . . P B 1
H4' H 0.5202 0.8202 0.6127 0.029 Uiso 0.485(18) 1 calc R U P B 1
C3' C 0.4130(9) 0.7957(15) 0.567(3) 0.026(5) Uiso 0.485(18) 1 d . . P B 1
H3' H 0.4196 0.7189 0.6161 0.031 Uiso 0.485(18) 1 calc R U P B 1
C6' C 0.3979(9) 1.0156(15) 0.434(3) 0.028(5) Uiso 0.485(18) 1 d . . P B 1
H6' H 0.3908 1.0931 0.3871 0.033 Uiso 0.485(18) 1 calc R U P B 1
C7' C 0.3398(9) 0.9513(13) 0.438(3) 0.025(5) Uiso 0.485(18) 1 d . . P B 1
H7' H 0.2926 0.9867 0.3930 0.030 Uiso 0.485(18) 1 calc R U P B 1
C6 C 0.4123(8) 1.0229(12) 0.534(2) 0.026(4) Uani 0.515(18) 1 d . . P B 2
H6 H 0.4136 1.1054 0.5496 0.032 Uiso 0.515(18) 1 calc R U P B 2
C7 C 0.3543(9) 0.9568(12) 0.546(2) 0.029(4) Uani 0.515(18) 1 d . . P B 2
H7 H 0.3200 0.9937 0.5869 0.035 Uiso 0.515(18) 1 calc R U P B 2
C3 C 0.4000(9) 0.7881(13) 0.466(2) 0.033(5) Uani 0.515(18) 1 d . . P B 2
H3 H 0.3962 0.7064 0.4416 0.040 Uiso 0.515(18) 1 calc R U P B 2
C4 C 0.4604(8) 0.8462(12) 0.463(2) 0.029(4) Uani 0.515(18) 1 d . . P B 2
H4 H 0.4974 0.8054 0.4372 0.035 Uiso 0.515(18) 1 calc R U P B 2
O4 O 0.5000 0.6192(13) 0.2500 0.143(6) Uani 1 2 d GS T P . .
H4A H 0.4597 0.6586 0.2281 0.215 Uiso 1 1 d G U . . .
H4B H 0.5018 0.5708 0.3360 0.215 Uiso 1 1 d G U . . .
O3 O 0.3201(5) 0.6133(7) 0.6390(13) 0.036(3) Uani 0.561(11) 1 d . . P A 1
H3A H 0.3103 0.5491 0.5711 0.053 Uiso 0.561(11) 1 d R U P A 1
H3B H 0.3108 0.5919 0.7355 0.053 Uiso 0.561(11) 1 d R U P A 1
O3' O 0.2976(6) 0.5924(9) 0.4639(15) 0.026(4) Uani 0.439(11) 1 d G . P A 2
H3'A H 0.3062 0.5730 0.3680 0.039 Uiso 0.439(11) 1 d DG U P A 2
H3'B H 0.3270 0.5484 0.5496 0.039 Uiso 0.439(11) 1 d DG U P A 2
O5 O 0.5279(10) 0.5788(18) 0.640(3) 0.055(5) Uiso 0.33 1 d G . P C 1
H5A H 0.5458 0.6411 0.6089 0.083 Uiso 0.33 1 d G U P C 1
H5B H 0.5658 0.5336 0.6905 0.083 Uiso 0.33 1 d G U P C 1
O5' O 0.5507(17) 0.581(3) 0.551(5) 0.042(8) Uiso 0.17 1 d G . P D 2
H5'A H 0.5925 0.6176 0.5857 0.063 Uiso 0.17 1 d G U P D 2
H5'B H 0.5588 0.5148 0.5076 0.063 Uiso 0.17 1 d G U P D 2

loop_
_atom_site_aniso_label
_atom_site_aniso_U_11
_atom_site_aniso_U_22
_atom_site_aniso_U_33
_atom_site_aniso_U_23
_atom_site_aniso_U_13
_atom_site_aniso_U_12
Zn1 0.0325(7) 0.0212(6) 0.0260(6) -0.0008(7) 0.0173(5) -0.0040(7)
N1 0.031(4) 0.030(4) 0.022(3) 0.002(3) 0.013(3) -0.003(3)
C5 0.025(4) 0.029(4) 0.025(4) -0.002(3) 0.013(3) -0.005(3)
O2 0.121(10) 0.041(7) 0.048(7) 0.019(6) 0.057(7) 0.029(7)
O1 0.050(6) 0.021(5) 0.034(5) -0.004(4) 0.025(5) -0.010(4)
C1 0.024(5) 0.020(5) 0.021(5) 0.006(4) 0.009(4) 0.001(4)
C2 0.065(11) 0.028(10) 0.030(10) -0.001(8) 0.037(9) -0.013(8)
C6 0.031(9) 0.018(8) 0.032(11) 0.006(7) 0.014(8) -0.005(6)
C7 0.048(10) 0.021(8) 0.034(11) -0.015(7) 0.033(9) -0.008(7)
C3 0.047(11) 0.023(9) 0.036(11) -0.006(7) 0.024(9) -0.004(7)
C4 0.039(10) 0.020(8) 0.037(12) -0.012(7) 0.025(8) -0.011(7)
O4 0.114(12) 0.066(10) 0.209(19) 0.000 0.013(12) 0.000
O3 0.044(6) 0.027(5) 0.043(7) 0.006(5) 0.023(5) -0.003(5)
O3' 0.036(7) 0.021(7) 0.027(8) 0.014(5) 0.019(6) 0.010(6)

_geom_special_details            
;
 All esds (except the esd in the dihedral angle between two l.s. planes)
 are estimated using the full covariance matrix.  The cell esds are taken
 into account individually in the estimation of esds in distances, angles
 and torsion angles; correlations between esds in cell parameters are only
 used when they are defined by crystal symmetry.  An approximate (isotropic)
 treatment of cell esds is used for estimating esds involving l.s. planes.
;

loop_
_geom_bond_atom_site_label_1
_geom_bond_atom_site_label_2
_geom_bond_distance
_geom_bond_site_symmetry_2
_geom_bond_publ_flag
Zn1 O3' 2.099(10) 7_566 ?
Zn1 O3' 2.099(10) . ?
Zn1 O3 2.101(8) . ?
Zn1 O3 2.101(8) 7_566 ?
Zn1 O1 2.118(8) . ?
Zn1 O1 2.118(8) 7_566 ?
Zn1 O1' 2.132(9) 7_566 ?
Zn1 O1' 2.132(9) . ?
Zn1 N1 2.145(6) 7_566 ?
Zn1 N1 2.145(6) . ?
N1 C3' 1.337(17) . ?
N1 C7' 1.341(16) . ?
N1 C3 1.352(16) . ?
N1 C7 1.358(14) . ?
C5 C4' 1.350(17) . ?
C5 C6 1.374(16) . ?
C5 C6' 1.380(18) . ?
C5 C4 1.396(15) . ?
C5 C5 1.501(13) 5_676 ?
O2 C2 1.252(17) . ?
O1 C1 1.252(15) . ?
C1 C2 1.42(2) . ?
C1 C2 1.49(2) 7_565 ?
C2 C1 1.49(2) 7_565 ?
O2' C2' 1.236(18) . ?
O1' C1' 1.256(17) . ?
C1' C2' 1.45(2) 7_565 ?
C1' C2' 1.50(2) . ?
C2' C1' 1.45(2) 7_565 ?
C4' C3' 1.37(2) . ?
C4' H4' 0.9500 . ?
C3' H3' 0.9500 . ?
C6' C7' 1.37(2) . ?
C6' H6' 0.9500 . ?
C7' H7' 0.9500 . ?
C6 C7 1.401(19) . ?
C6 H6 0.9500 . ?
C7 H7 0.9500 . ?
C3 C4 1.367(19) . ?
C3 H3 0.9500 . ?
C4 H4 0.9500 . ?
O4 H4A 0.8694 . ?
O4 H4B 0.8704 . ?
O3 H3A 0.8886 . ?
O3 H3B 0.8890 . ?
O3' H3'A 0.8709 . ?
O3' H3'B 0.8697 . ?
O5 H5A 0.8700 . ?
O5 H5B 0.8700 . ?
O5' H5'A 0.8701 . ?
O5' H5'B 0.8699 . ?

loop_
_geom_angle_atom_site_label_1
_geom_angle_atom_site_label_2
_geom_angle_atom_site_label_3
_geom_angle
_geom_angle_site_symmetry_1
_geom_angle_site_symmetry_3
_geom_angle_publ_flag
O3' Zn1 O3' 180.0 7_566 . ?
O3 Zn1 O3 180.0 . 7_566 ?
O3 Zn1 O1 86.3(4) . . ?
O3 Zn1 O1 93.7(4) 7_566 . ?
O3 Zn1 O1 93.7(4) . 7_566 ?
O3 Zn1 O1 86.3(4) 7_566 7_566 ?
O1 Zn1 O1 180.0(5) . 7_566 ?
O3' Zn1 O1' 92.0(4) 7_566 7_566 ?
O3' Zn1 O1' 88.0(4) . 7_566 ?
O3' Zn1 O1' 88.0(4) 7_566 . ?
O3' Zn1 O1' 92.0(4) . . ?
O1' Zn1 O1' 180.0 7_566 . ?
O3' Zn1 N1 89.1(3) 7_566 7_566 ?
O3' Zn1 N1 90.9(3) . 7_566 ?
O3 Zn1 N1 92.2(3) . 7_566 ?
O3 Zn1 N1 87.8(3) 7_566 7_566 ?
O1 Zn1 N1 92.9(3) . 7_566 ?
O1 Zn1 N1 87.1(3) 7_566 7_566 ?
O1' Zn1 N1 89.1(3) 7_566 7_566 ?
O1' Zn1 N1 90.9(3) . 7_566 ?
O3' Zn1 N1 90.9(3) 7_566 . ?
O3' Zn1 N1 89.1(3) . . ?
O3 Zn1 N1 87.8(3) . . ?
O3 Zn1 N1 92.2(3) 7_566 . ?
O1 Zn1 N1 87.1(3) . . ?
O1 Zn1 N1 92.9(3) 7_566 . ?
O1' Zn1 N1 90.9(3) 7_566 . ?
O1' Zn1 N1 89.1(3) . . ?
N1 Zn1 N1 180.0 7_566 . ?
C3' N1 C7' 116.3(11) . . ?
C3 N1 C7 117.4(10) . . ?
C3' N1 Zn1 123.3(8) . . ?
C7' N1 Zn1 120.4(8) . . ?
C3 N1 Zn1 122.7(7) . . ?
C7 N1 Zn1 119.9(7) . . ?
C4' C5 C6' 117.2(11) . . ?
C6 C5 C4 119.0(10) . . ?
C4' C5 C5 121.7(10) . 5_676 ?
C6 C5 C5 119.5(9) . 5_676 ?
C6' C5 C5 121.1(10) . 5_676 ?
C4 C5 C5 121.5(10) . 5_676 ?
C1 O1 Zn1 128.5(9) . . ?
O1 C1 C2 134.7(19) . . ?
O1 C1 C2 136.1(19) . 7_565 ?
C2 C1 C2 89.0(12) . 7_565 ?
O2 C2 C1 136.8(18) . . ?
O2 C2 C1 132.1(17) . 7_565 ?
C1 C2 C1 91.0(12) . 7_565 ?
C1' O1' Zn1 128.2(10) . . ?
O1' C1' C2' 135.4(19) . 7_565 ?
O1' C1' C2' 134(2) . . ?
C2' C1' C2' 90.4(12) 7_565 . ?
O2' C2' C1' 131(2) . 7_565 ?
O2' C2' C1' 139(2) . . ?
C1' C2' C1' 89.6(12) 7_565 . ?
C5 C4' C3' 121.5(14) . . ?
C5 C4' H4' 119.3 . . ?
C3' C4' H4' 119.3 . . ?
N1 C3' C4' 122.0(15) . . ?
N1 C3' H3' 119.0 . . ?
C4' C3' H3' 119.0 . . ?
C7' C6' C5 119.0(15) . . ?
C7' C6' H6' 120.5 . . ?
C5 C6' H6' 120.5 . . ?
N1 C7' C6' 124.0(15) . . ?
N1 C7' H7' 118.0 . . ?
C6' C7' H7' 118.0 . . ?
C5 C6 C7 118.7(12) . . ?
C5 C6 H6 120.7 . . ?
C7 C6 H6 120.7 . . ?
N1 C7 C6 122.1(12) . . ?
N1 C7 H7 118.9 . . ?
C6 C7 H7 118.9 . . ?
N1 C3 C4 123.0(13) . . ?
N1 C3 H3 118.5 . . ?
C4 C3 H3 118.5 . . ?
C3 C4 C5 119.3(13) . . ?
C3 C4 H4 120.3 . . ?
C5 C4 H4 120.3 . . ?
H4A O4 H4B 104.5 . . ?
Zn1 O3 H3A 110.1 . . ?
Zn1 O3 H3B 110.6 . . ?
H3A O3 H3B 103.3 . . ?
Zn1 O3' H3'A 125.7 . . ?
Zn1 O3' H3'B 126.0 . . ?
H3'A O3' H3'B 104.4 . . ?
H5A O5 H5B 104.5 . . ?
H5'A O5' H5'B 104.5 . . ?

loop_
_geom_torsion_atom_site_label_1
_geom_torsion_atom_site_label_2
_geom_torsion_atom_site_label_3
_geom_torsion_atom_site_label_4
_geom_torsion
_geom_torsion_site_symmetry_1
_geom_torsion_site_symmetry_2
_geom_torsion_site_symmetry_3
_geom_torsion_site_symmetry_4
_geom_torsion_publ_flag
Zn1 O1 C1 C2 148.9(15) . . . . ?
Zn1 O1 C1 C2 -38(2) . . . 7_565 ?
O1 C1 C2 O2 0(4) . . . . ?
C2 C1 C2 O2 -175(3) 7_565 . . . ?
O1 C1 C2 C1 175(2) . . . 7_565 ?
C2 C1 C2 C1 0.002(2) 7_565 . . 7_565 ?
Zn1 O1' C1' C2' -156.1(13) . . . 7_565 ?
Zn1 O1' C1' C2' 29(2) . . . . ?
O1' C1' C2' O2' 0(3) . . . . ?
C2' C1' C2' O2' -177(3) 7_565 . . . ?
O1' C1' C2' C1' 177(2) . . . 7_565 ?
C2' C1' C2' C1' 0.003(2) 7_565 . . 7_565 ?
C6' C5 C4' C3' 1(2) . . . . ?
C5 C5 C4' C3' 178.5(13) 5_676 . . . ?
C7' N1 C3' C4' -2(2) . . . . ?
Zn1 N1 C3' C4' 179.9(11) . . . . ?
C5 C4' C3' N1 1(2) . . . . ?
C4' C5 C6' C7' -1(2) . . . . ?
C5 C5 C6' C7' -178.7(13) 5_676 . . . ?
C3' N1 C7' C6' 2(2) . . . . ?
Zn1 N1 C7' C6' 180.0(12) . . . . ?
C5 C6' C7' N1 0(2) . . . . ?
C4 C5 C6 C7 4.8(19) . . . . ?
C5 C5 C6 C7 -174.7(12) 5_676 . . . ?
C3 N1 C7 C6 8(2) . . . . ?
Zn1 N1 C7 C6 -174.4(11) . . . . ?
C5 C6 C7 N1 -9(2) . . . . ?
C7 N1 C3 C4 -4(2) . . . . ?
Zn1 N1 C3 C4 178.8(11) . . . . ?
N1 C3 C4 C5 0(2) . . . . ?
C6 C5 C4 C3 -1(2) . . . . ?
C5 C5 C4 C3 178.8(12) 5_676 . . . ?

_refine_diff_density_max         1.337
_refine_diff_density_min         -0.715
_refine_diff_density_rms         0.125

_shelx_res_file                  
;

    SMS01409_overnightexposure_0m_a.res created by SHELXL-2014/7


TITL SMS01409_overnightexposure_0m_a.res in C2/c
CELL 0.71076 19.6542 11.4262 7.961 90 112.118 90
ZERR 4 0.0025 0.0014 0.0009 0 0.005 0
LATT 7
SYMM -X,+Y,0.5-Z
SFAC C H N O Zn
UNIT 56 72 8 32 4
ISOR 0.01 0.02 C1 O1'
ISOR 0.005 0.01 C1
ISOR 0.01 0.02 C1'
SADI Zn1 H3'a Zn1 H3'b
L.S. 8
PLAN  6
SIZE 0.209 0.071 0.042
TEMP -123.15
CONF
BOND
MORE -1
BOND $H
fmap 2
acta
OMIT 0 50
HTAB
WGHT    0.078800    2.284400
FVAR       0.34529   0.55504   0.48475   0.56149
ZN1   5    0.250000    0.750000    0.500000    10.50000    0.03250    0.02121 =
         0.02602   -0.00080    0.01730   -0.00402
N1    3    0.345446    0.841540    0.501058    11.00000    0.03063    0.03050 =
         0.02185    0.00150    0.01271   -0.00318
C5    1    0.467092    0.966153    0.498788    11.00000    0.02540    0.02871 =
         0.02517   -0.00168    0.01344   -0.00503
PART 1
O2    4    0.308694    0.588651   -0.044466    21.00000    0.12102    0.04133 =
         0.04808    0.01855    0.05657    0.02911
O1    4    0.246670    0.667326    0.258877    21.00000    0.05028    0.02102 =
         0.03386   -0.00395    0.02536   -0.00970
C1    1    0.250175    0.713328    0.119654    21.00000    0.02406    0.01964 =
         0.02139    0.00636    0.00873    0.00117
C2    1    0.277936    0.677445   -0.013588    21.00000    0.06518    0.02788 =
         0.03042   -0.00088    0.03724   -0.01310
PART 2
O2'   4    0.329530    0.610964    0.170121   -21.00000    0.02275
O1'   4    0.199787    0.778268    0.214816   -21.00000    0.01926
C1'   1    0.227531    0.765322    0.097300   -21.00000    0.00591
C2'   1    0.286701    0.687796    0.081958   -21.00000    0.01406
PART 1
C4'   1    0.473222    0.856352    0.565599    31.00000    0.02385
AFIX  43
H4'   2    0.520184    0.820206    0.612744    31.00000   -1.20000
AFIX   0
C3'   1    0.413008    0.795702    0.566912    31.00000    0.02613
AFIX  43
H3'   2    0.419601    0.718878    0.616109    31.00000   -1.20000
AFIX   0
C6'   1    0.397931    1.015638    0.433843    31.00000    0.02791
AFIX  43
H6'   2    0.390788    1.093117    0.387120    31.00000   -1.20000
AFIX   0
C7'   1    0.339841    0.951347    0.437821    31.00000    0.02500
AFIX  43
H7'   2    0.292612    0.986678    0.393017    31.00000   -1.20000
AFIX   0
PART 2
C6    1    0.412256    1.022916    0.533841   -31.00000    0.03119    0.01797 =
         0.03239    0.00598    0.01441   -0.00452
AFIX  43
H6    2    0.413628    1.105418    0.549563   -31.00000   -1.20000
AFIX   0
C7    1    0.354263    0.956759    0.545955   -31.00000    0.04819    0.02093 =
         0.03361   -0.01476    0.03302   -0.00831
AFIX  43
H7    2    0.320010    0.993675    0.586883   -31.00000   -1.20000
AFIX   0
C3    1    0.400000    0.788070    0.465719   -31.00000    0.04701    0.02289 =
         0.03615   -0.00557    0.02354   -0.00434
AFIX  43
H3    2    0.396184    0.706393    0.441642   -31.00000   -1.20000
AFIX   0
C4    1    0.460398    0.846208    0.463064   -31.00000    0.03946    0.01958 =
         0.03653   -0.01166    0.02487   -0.01137
AFIX  43
H4    2    0.497422    0.805387    0.437172   -31.00000   -1.20000
AFIX   6

PART 0
O4    4    0.500000    0.619187    0.250000    10.50000    0.11379    0.06558 =
         0.20883    0.00000    0.01282    0.00000
H4A   2    0.459724    0.658587    0.228134    11.00000   -1.50000
H4B   2    0.501789    0.570799    0.336009    11.00000   -1.50000
AFIX   0

PART 1
O3    4    0.320143    0.613334    0.638993    41.00000    0.04364    0.02686 =
         0.04252    0.00601    0.02346   -0.00283
AFIX   7
H3A   2    0.310251    0.549090    0.571104    41.00000   -1.50000
H3B   2    0.310811    0.591911    0.735533    41.00000   -1.50000
AFIX   6
PART 2
O3'   4    0.297618    0.592391    0.463852   -41.00000    0.03600    0.02115 =
         0.02697    0.01395    0.01851    0.00963
H3'A  2    0.306249    0.572961    0.367954   -41.00000   -1.50000
H3'B  2    0.327048    0.548372    0.549614   -41.00000   -1.50000
AFIX   6

PART 1
O5    4    0.527901    0.578796    0.640053    10.33000    0.05537
H5A   2    0.545771    0.641083    0.608924    10.33000   -1.50000
H5B   2    0.565766    0.533587    0.690502    10.33000   -1.50000
AFIX   6
PART 2
O5'   4    0.550650    0.580895    0.551030    10.17000    0.04219
H5'A  2    0.592474    0.617604    0.585683    10.17000   -1.50000
H5'B  2    0.558812    0.514843    0.507583    10.17000   -1.50000
AFIX   0
HKLF 4

REM  SMS01409_overnightexposure_0m_a.res in C2/c
REM R1 =  0.0722 for     878 Fo > 4sig(Fo)  and  0.1457 for all    1465 data
REM    176 parameters refined using      7 restraints

END

WGHT      0.0747      2.2317

REM Instructions for potential hydrogen bonds
HTAB C3' O3
HTAB C3' O5
EQIV $1 -x+1, y, -z+3/2
HTAB C3' O5_$1
EQIV $2 -x+1/2, y+1/2, -z+1/2
HTAB C6' O1_$2
HTAB C7' O1_$2
EQIV $3 -x+1/2, -y+3/2, -z+1
HTAB C7' O3_$3
HTAB C7 O3'_$3
HTAB C3 O2'
HTAB C3 O3'
HTAB C4 O4
HTAB O4 O2'
HTAB O4 O5
EQIV $4 -x+1, -y+1, -z+1
HTAB O4 O5_$4
HTAB O4 O5'
HTAB O4 O5'_$4
EQIV $5 x, -y+1, z+1/2
HTAB O3 O2_$5
EQIV $6 x, y, z+1
HTAB O3 O2_$6
HTAB O3' O2'
HTAB O3' O2'_$5
HTAB O5 O3_$1
EQIV $7 x+1/2, -y+3/2, z+1/2
HTAB O5' O1'_$7

REM Highest difference peak  1.337,  deepest hole -0.715,  1-sigma level  0.125
Q1    1   0.2375  0.7507  0.3722  11.00000  0.05    1.34
Q2    1   0.5600  0.8027  0.7302  11.00000  0.05    0.49
Q3    1   0.3020  0.7572  0.4012  11.00000  0.05    0.45
Q4    1   0.4684  0.8813  0.7235  11.00000  0.05    0.43
Q5    1   0.4058  0.5954  0.5077  11.00000  0.05    0.43
Q6    1   0.5381  0.6066  0.7547  11.00000  0.05    0.42
;
_shelx_res_checksum              793
# start Validation Reply Form
_vrf_RINTA01_Zn-alpha1           
;
PROBLEM: The value of Rint is greater than 0.18
            Rint given   0.206
RESPONSE: Crystal quality was poor due to activation at 373 K and exposure to
ambient air
;
_vrf_PLAT020_Zn-alpha1           
;
PROBLEM: The Value of Rint is Greater Than 0.12 .........      0.206 Report
RESPONSE: Crystal quality was poor due to activation at 373 K and exposure to 
ambient air
;
